# Supplementary material for: Integration of Genomic and Clinical Retrospective Data to Predict Endometrioid Endometrial Cancer Recurrence
Source: Int J Mol Sci. 2022 Dec 16;23(24):16014. doi: 10.3390/ijms232416014 (PMC9785370; doi:10.3390/ijms232416014)
Supplement: Supplementary file 1 [file ijms-23-16014-s001.zip]

Archive with 1 entries (1 files):
- ijms-2055540-supplementary.pdf
